# Supplementary material for: Predicting Lymph Node Metastasis Status from Primary Muscle-Invasive Bladder Cancer Histology Slides Using Deep Learning: A Retrospective Multicenter Study
Source: Cancers (Basel). 2023 May 31;15(11):3000. doi: 10.3390/cancers15113000 (PMC10251851; doi:10.3390/cancers15113000)
Supplement: Supplementary file 1 [file cancers-15-03000-s001.zip]

Archive with 1 entries (1 files):
- cancers-2379823-supplementary.pdf
